# Supplementary material for: Bi/Mn-Doped BiOCl Nanosheets Self-Assembled Microspheres toward Optimized Photocatalytic Performance
Source: Nanomaterials (Basel). 2023 Aug 25;13(17):2408. doi: 10.3390/nano13172408 (PMC10490148; doi:10.3390/nano13172408)
Supplement: Supplementary file 1 [file nanomaterials-13-02408-s001.zip]

Archive with 1 entries (1 files):
- nanomaterials-2524116-supplementary.pdf
